# Supplementary material for: Safety, Feasibility, and Tolerability of Ten Days of At-Home, Remotely Supervised tDCS During Gamified Attention Training in Children with Acquired Brain Injury: An Open-Label, Dose-Controlled Pilot Trial
Source: Brain Sci. 2025 May 24;15(6):561. doi: 10.3390/brainsci15060561 (PMC12190726; doi:10.3390/brainsci15060561)
Supplement: Supplementary file 1 [file brainsci-15-00561-s001.zip]

Archive with 1 entries (1 files):
- brainsci-3631676-supplementary.pdf
